# Supplementary material for: Clinical Impact of Preoperative Obesity on Living-Donor Kidney Transplant Recipients in Japan: A Multicenter Experience
Source: J Clin Med. 2026 Feb 4;15(3):1238. doi: 10.3390/jcm15031238 (PMC12898629; doi:10.3390/jcm15031238)
Supplement: Supplementary file 1 [file jcm-15-01238-s001.zip]

Archive with 2 entries (2 files):
- jcm-4071994-supplementary-Table S2.pdf
- jcm-4071994-supplementary.pdf
